# Supplementary material for: Development and Characterization of Natamycin-Loaded Liposomes for Potential Topical Application: Influence of Preparation Method and Phospholipid Composition
Source: Pharmaceuticals (Basel). 2026 Apr 30;19(5):710. doi: 10.3390/ph19050710 (PMC13209329; doi:10.3390/ph19050710)
Supplement: Supplementary file 1 [file pharmaceuticals-19-00710-s001.zip]

Archive with 1 entries (1 files):
- pharmaceuticals-4268924-supplementary.pdf
